# Supplementary material for: Identification and Characterization of a Garlic Virus E Genome in Garlic (Allium sativum L.) Using High-Throughput Sequencing from India
Source: Plants (Basel). 2022 Jan 15;11(2):224. doi: 10.3390/plants11020224 (PMC8780593; doi:10.3390/plants11020224)
Supplement: Supplementary file 1 [file plants-11-00224-s001.zip]

Archive with 1 entries (1 files):
- plants-1502533-supplementary.pdf
